# Supplementary material for: Dataset of miRNA–disease relations extracted from textual data using transformer-based neural networks
Source: Database (Oxford). 2024 Aug 5;2024:baae066. doi: 10.1093/database/baae066 (PMC11300841; doi:10.1093/database/baae066)
Supplement: baae066_Supp [file baae066_supp.zip]

Archive with 1 entries (1 files):
- suppl_data/Supplementary - Dataset of miRNA-Disease Relations Extracted from Textual Data using Transformer-based Neural Networks.docx
